# Supplementary material for: A Multi-Layered Origami Tactile Sensory Ring for Wearable Biomechanical Monitoring
Source: Biosensors (Basel). 2024 Dec 27;15(1):8. doi: 10.3390/bios15010008 (PMC11763825; doi:10.3390/bios15010008)
Supplement: Supplementary file 1 [file biosensors-15-00008-s001.zip]

Archive with 1 entries (1 files):
- biosensors-3365911-supplementary.pdf
